# Supplementary material for: Predicting Carriers of Ongoing Selective Sweeps without Knowledge of the Favored Allele
Source: PLoS Genet. 2015 Sep 24;11(9):e1005527. doi: 10.1371/journal.pgen.1005527 (PMC4581834; doi:10.1371/journal.pgen.1005527)
Supplement: S1 Source Code — ZIP file with source code for PreCIOSS. See the project website for the latest version: http://bix.ucsd.edu/projects/precioss/ (ZIP) [file pgen.1005527.s018.zip]

Archive with 48 entries (42 files):
- S1_Source_Code/
- S1_Source_Code/PreCIOSS/
- S1_Source_Code/PreCIOSS/README.md
- S1_Source_Code/PreCIOSS/PreCIOSS.py
- S1_Source_Code/PreCIOSS/LICENSE.txt
- S1_Source_Code/PreCIOSS/ch1.report
- S1_Source_Code/PreCIOSS/ch1.pdf
- S1_Source_Code/PreCIOSS/ch1
- S1_Source_Code/PreCIOSS/.gitignore
- S1_Source_Code/PreCIOSS/.DS_Store
- S1_Source_Code/PreCIOSS/Routines/
- S1_Source_Code/PreCIOSS/Routines/.DS_Store
- S1_Source_Code/PreCIOSS/Routines/Python/
- S1_Source_Code/PreCIOSS/Routines/Python/tests.py
- S1_Source_Code/PreCIOSS/Routines/Python/params.py
- S1_Source_Code/PreCIOSS/Routines/Python/mean_pairwise_diff.py
- S1_Source_Code/PreCIOSS/Routines/Python/make_CFP_dict.py
- S1_Source_Code/PreCIOSS/Routines/Python/learn.py
- S1_Source_Code/PreCIOSS/Routines/Python/HFselect_train.py
- S1_Source_Code/PreCIOSS/Routines/Python/hfselect.py
- S1_Source_Code/PreCIOSS/Routines/Python/hfs_utils.py
- S1_Source_Code/PreCIOSS/Routines/Python/hfs.py
- S1_Source_Code/PreCIOSS/Routines/Python/hapmap2_to_3.py
- S1_Source_Code/PreCIOSS/Routines/Python/hap_reader_ms.py
- S1_Source_Code/PreCIOSS/Routines/Python/CFPselect_train_grid.py
- S1_Source_Code/PreCIOSS/Routines/Python/CFPselect_train.py
- S1_Source_Code/PreCIOSS/Routines/Python/cfp_score.py
- S1_Source_Code/PreCIOSS/Routines/Python/CFP_hapmap.py
- S1_Source_Code/PreCIOSS/Routines/Maple/
- S1_Source_Code/PreCIOSS/Routines/Maple/HAF_condexp.maple
- S1_Source_Code/PreCIOSS/Routines/Python/plotting/
- S1_Source_Code/PreCIOSS/Routines/Python/plotting/plot_samp_size.py
- S1_Source_Code/PreCIOSS/Routines/Python/plotting/plot_real_sweep_cfp.py
- S1_Source_Code/PreCIOSS/Routines/Python/plotting/plot_real_CMS.py
- S1_Source_Code/PreCIOSS/Routines/Python/plotting/plot_power.py
- S1_Source_Code/PreCIOSS/Routines/Python/plotting/plot_hfs.py
- S1_Source_Code/PreCIOSS/Routines/Python/plotting/plot_cfp_peak_trough.py
- S1_Source_Code/PreCIOSS/Routines/Python/plotting/plot_cfp_dist.py
- S1_Source_Code/PreCIOSS/Routines/Python/plotting/plot_carrier_state_power.py
- S1_Source_Code/PreCIOSS/Routines/Python/plotting/plot_ballele_pos.py
- S1_Source_Code/PreCIOSS/Routines/Python/plotting/plot_2d_mut_scatter.py
- S1_Source_Code/PreCIOSS/Routines/Python/plotting/plot_2d_mut_density.py
- S1_Source_Code/PreCIOSS/Routines/Python/plotting/plot_1d_hap_cfp_progress_scatter.py
- S1_Source_Code/PreCIOSS/Routines/Python/plotting/plot_1d_hap_cfp_progress_density_FREQ.py
- S1_Source_Code/PreCIOSS/Routines/Python/plotting/plot_1d_hap_cfp_progress_density.py
- S1_Source_Code/PreCIOSS/Routines/Python/plotting/plot_1d_hap_cfp_progress.py
- S1_Source_Code/PreCIOSS/Routines/Python/plotting/__init__.py
- S1_Source_Code/PreCIOSS/Routines/Python/plotting/.DS_Store
