# Supplementary material for: Predicting Carriers of Ongoing Selective Sweeps without Knowledge of the Favored Allele
Source: PLoS Genet. 2015 Sep 24;11(9):e1005527. doi: 10.1371/journal.pgen.1005527 (PMC4581834; doi:10.1371/journal.pgen.1005527)
Supplement: S1 Source Code — ZIP file with source code for PreCIOSS. See the project website for the latest version: http://bix.ucsd.edu/projects/precioss/ (ZIP) [file pgen.1005527.s018.zip › S1_Source_Code/PreCIOSS/README.md]

# HAF-score
###Haplotype Allele Frequency (HAF) score: Identifying Carriers of a Selective Sweep.

This repository provides code related to the manuscript "Predicting Carriers of Ongoing Selective Sweeps Without Knowledge of the Favored Allele", Roy Ronen, Glenn Tesler, Ali Akbari, Shay Zakov, Noah A. Rosenberg, and Vineet Bafna.

For the latest version of PreCIOSS.py and its Manual please visit the project website'(http://bix.ucsd.edu/projects/precioss/).

######################################
A quick start for running PreCIOSS.py
######################################

Language: Python
Library Used : numpy, sklearn, matplotlib.pyplot

###Run
running command in terminal:   python     path_to_this_program/PreCIOSS.py     <input file path>

###Input
Input must be like the attached ch1 file.
No spaces or blank row is acceptable.
All rows must have same length.
Entries must be 0 or 1.

###Output
PreCIOSS saves output as a text file with suffix ".report" in the same path as input (see attached ch1.report). It also make a ".pdf" file which is graphical version of ".report" file.

### Output Columns Labels
1) Default order
2) HAF score
3) Predicted Class (0 is non-carrier and 1 is carrier)
4) P-value
