# Supplementary material for: Predicting Carriers of Ongoing Selective Sweeps without Knowledge of the Favored Allele
Source: PLoS Genet. 2015 Sep 24;11(9):e1005527. doi: 10.1371/journal.pgen.1005527 (PMC4581834; doi:10.1371/journal.pgen.1005527)
Supplement: S1 Source Code — ZIP file with source code for PreCIOSS. See the project website for the latest version: http://bix.ucsd.edu/projects/precioss/ (ZIP) [file pgen.1005527.s018.zip › S1_Source_Code/PreCIOSS/ch1.report]

1 660 0 1.0744e-06
2 595 0 7.76067e-16
3 812 1 3.16235e-12
4 812 1 3.16235e-12
5 812 1 3.16235e-12
6 569 0 8.97611e-20
7 568 0 6.28744e-20
8 568 0 6.28744e-20
9 812 1 3.16235e-12
10 812 1 3.16235e-12
11 812 1 3.16235e-12
12 445 0 9.41788e-41
13 568 0 6.28744e-20
14 568 0 6.28744e-20
15 812 1 3.16235e-12
16 812 1 3.16235e-12
17 812 1 3.16235e-12
18 812 1 3.16235e-12
19 812 1 3.16235e-12
20 568 0 6.28744e-20
21 812 1 3.16235e-12
22 814 1 2.02603e-12
23 812 1 3.16235e-12
24 589 0 9.89967e-17
25 812 1 3.16235e-12
26 589 0 9.89967e-17
27 443 0 4.0339e-41
28 443 0 4.0339e-41
29 812 1 3.16235e-12
30 568 0 6.28744e-20
31 812 1 3.16235e-12
32 812 1 3.16235e-12
33 812 1 3.16235e-12
34 530 0 5.59173e-26
35 812 1 3.16235e-12
36 568 0 6.28744e-20
37 568 0 6.28744e-20
38 568 0 6.28744e-20
39 812 1 3.16235e-12
40 568 0 6.28744e-20
41 812 1 3.16235e-12
42 569 0 8.97611e-20
43 812 1 3.16235e-12
44 568 0 6.28744e-20
45 812 1 3.16235e-12
46 445 0 9.41788e-41
47 812 1 3.16235e-12
48 812 1 3.16235e-12
49 812 1 3.16235e-12
50 568 0 6.28744e-20
51 568 0 6.28744e-20
52 594 0 5.51372e-16
53 568 0 6.28744e-20
54 594 0 5.51372e-16
55 812 1 3.16235e-12
56 568 0 6.28744e-20
57 812 1 3.16235e-12
58 572 0 2.60322e-19
59 812 1 3.16235e-12
60 812 1 3.16235e-12
61 812 1 3.16235e-12
62 568 0 6.28744e-20
63 812 1 3.16235e-12
64 443 0 4.0339e-41
65 812 1 3.16235e-12
66 568 0 6.28744e-20
67 568 0 6.28744e-20
68 594 0 5.51372e-16
69 812 1 3.16235e-12
70 812 1 3.16235e-12
71 812 1 3.16235e-12
72 589 0 9.89967e-17
73 812 1 3.16235e-12
74 572 0 2.60322e-19
75 812 1 3.16235e-12
76 568 0 6.28744e-20
77 538 0 1.12165e-24
78 473 0 1.07061e-35
79 812 1 3.16235e-12
80 572 0 2.60322e-19
81 812 1 3.16235e-12
82 814 1 2.02603e-12
83 812 1 3.16235e-12
84 589 0 9.89967e-17
85 812 1 3.16235e-12
86 813 1 2.53052e-12
87 568 0 6.28744e-20
88 594 0 5.51372e-16
89 538 0 1.12165e-24
90 473 0 1.07061e-35
91 812 1 3.16235e-12
92 812 1 3.16235e-12
93 812 1 3.16235e-12
94 447 0 2.19398e-40
95 812 1 3.16235e-12
96 812 1 3.16235e-12
97 812 1 3.16235e-12
98 589 0 9.89967e-17
99 341 0 3.70976e-61
100 589 0 9.89967e-17
101 538 0 1.12165e-24
102 477 0 5.45387e-35
103 812 1 3.16235e-12
104 444 0 6.16535e-41
105 812 1 3.16235e-12
106 447 0 2.19398e-40
107 443 0 4.0339e-41
108 443 0 4.0339e-41
109 812 1 3.16235e-12
110 443 0 4.0339e-41
111 812 1 3.16235e-12
112 589 0 9.89967e-17
113 538 0 1.12165e-24
114 595 0 7.76067e-16
115 812 1 3.16235e-12
116 812 1 3.16235e-12
117 812 1 3.16235e-12
118 568 0 6.28744e-20
119 812 1 3.16235e-12
120 572 0 2.60322e-19
121 812 1 3.16235e-12
122 812 1 3.16235e-12
123 812 1 3.16235e-12
124 568 0 6.28744e-20
125 812 1 3.16235e-12
126 568 0 6.28744e-20
127 812 1 3.16235e-12
128 589 0 9.89967e-17
129 812 1 3.16235e-12
130 568 0 6.28744e-20
131 538 0 1.12165e-24
132 574 0 5.27967e-19
133 812 1 3.16235e-12
134 812 1 3.16235e-12
135 812 1 3.16235e-12
136 589 0 9.89967e-17
137 589 0 9.89967e-17
138 589 0 9.89967e-17
139 812 1 3.16235e-12
140 568 0 6.28744e-20
141 812 1 3.16235e-12
142 812 1 3.16235e-12
143 812 1 3.16235e-12
144 812 1 3.16235e-12
145 812 1 3.16235e-12
146 812 1 3.16235e-12
147 812 1 3.16235e-12
148 812 1 3.16235e-12
149 812 1 3.16235e-12
150 568 0 6.28744e-20
151 812 1 3.16235e-12
152 589 0 9.89967e-17
153 812 1 3.16235e-12
154 812 1 3.16235e-12
155 538 0 1.12165e-24
156 477 0 5.45387e-35
157 812 1 3.16235e-12
158 568 0 6.28744e-20
159 812 1 3.16235e-12
160 812 1 3.16235e-12
161 645 0 1.02446e-08
162 589 0 9.89967e-17
163 645 0 1.02446e-08
164 568 0 6.28744e-20
165 812 1 3.16235e-12
166 812 1 3.16235e-12
167 812 1 3.16235e-12
168 589 0 9.89967e-17
169 812 1 3.16235e-12
170 812 1 3.16235e-12
