# Supplementary material for: Predicting Carriers of Ongoing Selective Sweeps without Knowledge of the Favored Allele
Source: PLoS Genet. 2015 Sep 24;11(9):e1005527. doi: 10.1371/journal.pgen.1005527 (PMC4581834; doi:10.1371/journal.pgen.1005527)
Supplement: S1 Source Code — ZIP file with source code for PreCIOSS. See the project website for the latest version: http://bix.ucsd.edu/projects/precioss/ (ZIP) [file pgen.1005527.s018.zip › S1_Source_Code/PreCIOSS/ch1]

000001010000001010000001010001
000000110000001010000001110011
010001000010000010100001001000
010001000010000010100001001000
010001000010000010100001001000
100000010000001010000001010001
000000010000001010000001010001
000000010000001010000001010001
010001000010000010100001001000
010001000010000010100001001000
010001000010000010100001001000
000110000000000000110011001100
000000010000001010000001010001
000000010000001010000001010001
010001000010000010100001001000
010001000010000010100001001000
010001000010000010100001001000
010001000010000010100001001000
010001000010000010100001001000
000000010000001010000001010001
010001000010000010100001001000
010001000010010010100001001000
010001000010000010100001001000
000000010000001010000001110001
010001000010000010100001001000
000000010000001010000001110001
000100000000000000110011001100
000100000000000000110011001100
010001000010000010100001001000
000000010000001010000001010001
010001000010000010100001001000
010001000010000010100001001000
010001000010000010100001001000
000000010000101010000001100001
010001000010000010100001001000
000000010000001010000001010001
000000010000001010000001010001
000000010000001010000001010001
010001000010000010100001001000
000000010000001010000001010001
010001000010000010100001001000
000000010100001010000001010001
010001000010000010100001001000
000000010000001010000001010001
010001000010000010100001001000
000100000000010000110011001100
010001000010000010100001001000
010001000010000010100001001000
010001000010000010100001001000
000000010000001010000001010001
000000010000001010000001010001
000000110000001010000001110001
000000010000001010000001010001
000000110000001010000001110001
010001000010000010100001001000
000000010000001010000001010001
010001000010000010100001001000
000000010000001011000001010001
010001000010000010100001001000
010001000010000010100001001000
010001000010000010100001001000
000000010000001010000001010001
010001000010000010100001001000
000100000000000000110011001100
010001000010000010100001001000
000000010000001010000001010001
000000010000001010000001010001
000000110000001010000001110001
010001000010000010100001001000
010001000010000010100001001000
010001000010000010100001001000
000000010000001010000001110001
010001000010000010100001001000
001000010000001010000001010001
010001000010000010100001001000
000000010000001010000001010001
000000000000000010100001001000
000100010000001000010011010101
010001000010000010100001001000
000000010000001011000001010001
010001000010000010100001001000
010011000010000010100001001000
010001000010000010100001001000
000000010000001010000001110001
010001000010000010100001001000
010001000010000110100001001000
000000010000001010000001010001
000000110000001010000001110001
000000000000000010100001001000
000100010000001000010011010101
010001000010000010100001001000
010001000010000010100001001000
010001000010000010100001001000
000100000000000001110011001100
010001000010000010100001001000
010001000010000010100001001000
010001000010000010100001001000
000000010000001010000001110001
000000010000001010000000000001
000000010000001010000001110001
000000000000000010100001001000
001100010000001000010011010101
010001000010000010100001001000
000100000000000000110111001100
010001000010000010100001001000
000100000000000001110011001100
000100000000000000110011001100
000100000000000000110011001100
010001000010000010100001001000
000100000000000000110011001100
010001000010000010100001001000
000000010000001010000001110001
000000000000000010100001001000
000000011001001010001001110001
010001000010000010100001001000
010001000010000010100001001000
010001000010000010100001001000
000000010000001010000001010001
010001000010000010100001001000
001000010000001010000001010001
010001000010000010100001001000
010001000010000010100001001000
010001000010000010100001001000
000000010000001010000001010001
010001000010000010100001001000
000000010000001010000001010001
010001000010000010100001001000
000000010000001010000001110001
010001000010000010100001001000
000000010000001010000001010001
000000000000000010100001001000
000000011001001010001001010001
010001000010000010100001001000
010001000010000010100001001000
010001000010000010100001001000
000000010000001010000001110001
000000010000001010000001110001
000000010000001010000001110001
010001000010000010100001001000
000000010000001010000001010001
010001000010000010100001001000
010001000010000010100001001000
010001000010000010100001001000
010001000010000010100001001000
010001000010000010100001001000
010001000010000010100001001000
010001000010000010100001001000
010001000010000010100001001000
010001000010000010100001001000
000000010000001010000001010001
010001000010000010100001001000
000000010000001010000001110001
010001000010000010100001001000
010001000010000010100001001000
000000000000000010100001001000
001100010000001000010011010101
010001000010000010100001001000
000000010000001010000001010001
010001000010000010100001001000
010001000010000010100001001000
010001000010000010100000001000
000000010000001010000001110001
010001000010000010100000001000
000000010000001010000001010001
010001000010000010100001001000
010001000010000010100001001000
010001000010000010100001001000
000000010000001010000001110001
010001000010000010100001001000
010001000010000010100001001000
