# Supplementary material for: Predicting Carriers of Ongoing Selective Sweeps without Knowledge of the Favored Allele
Source: PLoS Genet. 2015 Sep 24;11(9):e1005527. doi: 10.1371/journal.pgen.1005527 (PMC4581834; doi:10.1371/journal.pgen.1005527)
Supplement: S1 Source Code — ZIP file with source code for PreCIOSS. See the project website for the latest version: http://bix.ucsd.edu/projects/precioss/ (ZIP) [file pgen.1005527.s018.zip › S1_Source_Code/PreCIOSS/Routines/Maple/HAF_condexp.maple]

###############################################################################
# Glenn Tesler
# Last updated: 8/28/2015
#
# Maple code for computing epoch times by conditional expectation
# method in PreCIOSS paper
###############################################################################

with(RandomTools[MersenneTwister]):
with(Statistics):
with(combinat):
with(stats):

Digits := 300: # iterations are sensitive to precision

# haf_exppop
#
# Input:
#
# n: # haploid individuals
# theta: population-scaled mutation rate
# alpha: population-scaled growth rate
# max_l: compute l-HAF for l=1,2,...,max_l
#
# conditional_expectation:
#   true:  Use "conditional expectation method" to compute times.
#          Should use this with nruns=1 since it's deterministic
#          and will give the same result each time.
#   false: Use "Cumulative time" method.
#          Generates random times following Slatkin & Hudson's model.
#          May use this with nruns>1 for multiple trials.
#
# nruns: number of runs to do.
#
# version: The formula for iterating time has some discrepancies
#  version=1: formula in Slatkin & Hudson p. 559 with (-2)/(k(k+1))
#  version=2: formula implemented in MS          with (-1)/(k(k-1))  [default]
#
#
# Return [haf_rf, haf_pow, times, times_branched, Mtot]:
# Below, the run number is i=1,...,nruns
# and l=1,2,...,max_l:
#
#   haf_rf[l,i]: HAF_{w^{(l)}} in ith run
#   haf_pow[l,i]: HAF_{w^l}  in ith run
#   Mtot[i]: estimate sum_{k=2..n} sum_{j=1..k} M_{k,j}
#            as (theta/(2*alpha)) * sum_{k=2..n} k*rT_k
#   times[i]: scaled time r*tau from T[2] to present
#   times_branched[i]: sum of all scaled branch lengths on all levels of tree

haf_exppop := proc(n, theta, alpha,
                   { max_l::integer := 5,
                     conditional_expectation::boolean := false,
                     nruns::integer := 1,
                     version::integer := 2 })

    local
    haf_rf, haf_pow, Mtot, times, times_branched,
    i, k, l, q,
    rtau, rT_tot_branches,
    num_mut, num_mut_in_epoch,
    acc_haf_rf,
    kfac, arg, rTk, Ef,
    u, pois_param;

    haf_rf := Array(1..max_l, 1..nruns, 0);
    haf_pow := Array(1..max_l, 1..nruns, 0);
    Mtot := Array( [ 0$nruns ] ); # number of mutations
    times :=  Array( [ 0$nruns ] );
    times_branched :=  Array( [ 0$nruns ] );


    for i from 1 to nruns do

        rtau := 0;             # cumulatively = rT_{k+1} + rT_{k+2} + ... + rT_n
        rT_tot_branches := 0;  # at end = sum_{k=2..n} k*rT_k
        num_mut := 0;          # Estimate # mutations

        acc_haf_rf := [0$max_l];

        for k from n to 2 by -1 do

            if (version = 1) then
                kfac := k*(k+1)/2;
            else # (version = 2) then
                kfac := k*(k-1);
            fi;

            if (conditional_expectation) then
                arg := kfac/alpha * exp(rtau);
                rTk := evalf(Ei(1,arg)*exp(arg));
            else
                # generate random times
                u := 1.-GenerateFloat(); # random real number in (0,1]
                rTk := log(1 - (alpha * exp(-rtau) / kfac) * log(u));
            fi;

            # Generate random # of mutations in this epoch as a
            # vector, one per branch
            pois_param := rTk * theta / alpha;

            num_mut_in_epoch := k*pois_param;
            if (not conditional_expectation) then
                # cumulative time
                # sum of k random poisson values each with mean = pois_param
                # is the same distribution as one poisson value
                # with mean = k*pois_param
#                num_mut_in_epoch := Sample(Poisson(num_mut_in_epoch), 1)[1]; # stalls
                num_mut_in_epoch := random[poisson[num_mut_in_epoch]](1); # deprecated but works faster
            fi;

            num_mut := num_mut + num_mut_in_epoch;

            for l from 1 to max_l do
                # Ef is (k/n)*E(W*f(W)) for f(w)=w^{(l)}
                Ef := (l+1)!*pochhammer(n+1,l)/pochhammer(k+1,l)
                       - l!*l*pochhammer(n+1,l-1)/pochhammer(k+1,l-1);
                Ef := evalf(Ef);
                acc_haf_rf[l] := acc_haf_rf[l]
                                 + num_mut_in_epoch*Ef/k;  # k is incorporated into num_mut_in_epoch
            od;

            rtau := rtau + rTk;
            rT_tot_branches := rT_tot_branches + k*rTk;
        od;

        # store results
        for l from 1 to max_l do
            haf_rf[l,i] := acc_haf_rf[l];
        od;

        # convert results for basis w^{(l)} to basis w^l
        for l from 1 to max_l do
            haf_pow[l,i] := 0;
            for q from 1 to l do
                haf_pow[l,i] := haf_pow[l,i] + (-1)^(l-q) * stirling2(l,q) * haf_rf[q,i];
            od;

            # There should be a q=0 term, but it cancels:
            # = (-1)^l * stirling2(l,0) * (k/n)*E(W)
            # but stirling2(l,0) = 0 for l>0
        od;

        Mtot[i] := num_mut;
        times[i] := rtau;
        times_branched[i] := rT_tot_branches;
    od;

    return([haf_rf, haf_pow, times, times_branched, Mtot]);
end:

###############################################################################
# report_run(n, theta, alpha, max_l, nruns, conditional_expectation)
# See haf_exppop for explanation of parameters.
# Prints a report of the output.
# With multiple runs, prints the mean and standard deviation.
###############################################################################

report_run := proc(n, theta, alpha, max_l, nruns, conditional_expectation)
    local l, haf_out, haf_rf, haf_pow, val, mean_l, std_l, nruns1, method_str;

#    printf("report_run: n=%d theta=%f alpha=%f max_l=%d conditional_expectation=%a nruns=%d\n",
#           n, theta, alpha, max_l, conditional_expectation, nruns);


    nruns1 := nruns;
    if (conditional_expectation) then
        # Conditional expectation is deterministic and gives the same
        # result each time, so only do 1 run,
        # vs. randomly generating values gives different results each
        # time, so do multiple runs
        nruns1 := 1;
    fi;


    haf_out := haf_exppop(n, theta, alpha,
                          ':-nruns'=nruns1,
                          ':-max_l' = max_l,
                          ':-conditional_expectation'=conditional_expectation);

    haf_rf := haf_out[1];
    haf_pow := haf_out[2];

    if (conditional_expectation) then
        method_str := "conditional expectation";
    else
        method_str := "cumulative time";
    end;

    printf("n=%d theta=%f alpha=%f nruns=%d   method: %s\n",
           n, theta, alpha, nruns, method_str);

    std_l := 0;
    for l from 1 to max_l do
        mean_l := Mean(haf_pow[l, 1..nruns1]);

        if (nruns1 > 1) then
            std_l := StandardDeviation(haf_pow[l, 1..nruns1]);
            printf("   Estimated HAF[w^%d] = %-9f, sigma=%-9f\n", l, mean_l, std_l);
        else
            printf("   Estimated HAF[w^%d] = %-9f\n", l, mean_l);
        fi;
    od;

    printf("\n");

    for l from 1 to max_l do
        mean_l := Mean(haf_rf[l, 1..nruns1]);

        if (nruns1 > 1) then
            std_l := StandardDeviation(haf_rf[l, 1..nruns1]);
            printf("   Estimated HAF[w^(%d)] = %-9f, sigma=%-9f\n", l, mean_l, std_l);
        else
            printf("   Estimated HAF[w^(%d)] = %-9f\n", l, mean_l);
        fi;
    od;

    printf("\n");
end:

report_run_1line_ignore := proc(id, theta, rho, n, alpha)
    printf("%d\t%f\t%f\t%d\t%f\n\n\n", id, theta, rho, n, alpha);
end:

report_run_1line := proc(id, n, theta, alpha, max_l, nruns, conditional_expectation)
    local l, haf_out, haf_rf, haf_pow, val, mean_l, std_l, nruns1, rho;

    rho := 0;

    nruns1 := nruns;
    if (conditional_expectation) then
        # Conditional expectation is deterministic and gives the same
        # result each time, so only do 1 run,
        # vs. randomly generating values gives different results each
        # time, so do multiple runs
        nruns1 := 1;
    fi;


    haf_out := haf_exppop(n, theta, alpha,
                          ':-nruns'=nruns1,
                          ':-max_l' = max_l,
                          ':-conditional_expectation'=conditional_expectation);

    haf_rf := haf_out[1];
    haf_pow := haf_out[2];

    printf("%d\t%f\t%f\t%d\t%f\tCondExp", id, theta, rho, n, alpha);

    for l from 1 to max_l do
        mean_l := Mean(haf_pow[l, 1..nruns1]);
        printf("\t%f", mean_l);
    od;
    printf("\n");

    if (nruns1 = 1) then
        # no standard deviation line
        printf("\n");
    else
        printf("\t\t\t\t\tSTD");

        for l from 1 to max_l do
            std_l := StandardDeviation(haf_pow[l, 1..nruns1]);
            printf("\t%f", mean_l);
        od;
        printf("\n");
    fi;
    printf("\n");
end:

###############################################################################
# E[l-HAF] with parameters theta, n, l
###############################################################################

expected_l_HAF := proc(theta, n, l)
    local q;

    (theta/n)
    * sum( (-1)^(l-q) * Stirling2(l,q)
           * (n+q-1)! / (n-2)!     # (n-1) rising factorial (q+1)
           / (q+1),
           q = 0..l );
end:
