# Supplementary material for: Predicting Carriers of Ongoing Selective Sweeps without Knowledge of the Favored Allele
Source: PLoS Genet. 2015 Sep 24;11(9):e1005527. doi: 10.1371/journal.pgen.1005527 (PMC4581834; doi:10.1371/journal.pgen.1005527)
Supplement: S1 Source Code — ZIP file with source code for PreCIOSS. See the project website for the latest version: http://bix.ucsd.edu/projects/precioss/ (ZIP) [file pgen.1005527.s018.zip › S1_Source_Code/PreCIOSS/Routines/Python/plotting/plot_1d_hap_cfp_progress.py]

#!/usr/bin/env python

''' plotting utility for 2D mutation scatters '''

import sys
import os
import operator
import random
import matplotlib
import matplotlib.pyplot as plt
import numpy as np
from collections import defaultdict
from matplotlib import rcParams
import brewer2mpl

''' internal imports, parent dir '''
sys.path.insert(1, os.path.join(sys.path[0], '..'))
import params as p
import cfp_score as cfp
import hap_reader_ms as hread

###############################################################################
# ############################## SETTINGS #####################################
###############################################################################

x_max_noise = 17
y_max = {1: 0, 2: 0}  # max CFP-score per norm

# (f,s,t) -> scatters
scatter_dict_s = {}  # holds ( x_init, y_init, x_new, y_new, x_benef, y_benef )
scatter_dict_n = {}  # holds ( x_init, y_init, x_new, y_new )

# sweep parameters
f = 0.3
s = 0.05

# times points post selection
# times  = [0, 25, 50, 75, 100, 150, 200, 250, 300, 350, 400, 450, 500]
times = [0, 50, 100, 150, 200, 250, 300, 350, 400, 450, 500]
# times += [i for i in range(600,2001,100)]

c1 = brewer2mpl.get_map('Set1', 'Qualitative', 9).mpl_colors
c2 = brewer2mpl.get_map('Set2', 'Qualitative', 8).mpl_colors
c3 = brewer2mpl.get_map('Dark2', 'Qualitative', 8).mpl_colors
cp = brewer2mpl.get_map('YlGn', 'Sequential', 9).mpl_colors

# dir to save plots
save_to_dir = "/home/rronen/Dropbox/UCSD/workspace/SoftSweep/plots/cfp_1d_progress"


###############################################################################
# ############################ MAIN FUNCTION ##################################
###############################################################################
def go():

    # for sim in range(p.last_sim):
    for sim in [18]:

        for t in times:

            # read popuation sample files
            hap_mat_s, col_freqs_s, mut_pos_s, bacol = hread.ms_hap_mat(f, s, t, sim, "s")
            # hap_mat_n1, col_freqs_n1, mut_pos_n1,   _   = hread.ms_hap_mat(f, s, t, sim, "n1")
            # hap_mat_n2, col_freqs_n2, mut_pos_n2,   _   = hread.ms_hap_mat(f, s, t, sim, "n2")

            # sanity check
            # assert p.sample_size == len(hap_mat_s) == len(hap_mat_n1) #== len(hap_mat_n2)

            # init-pop mutation positions
            # init_mut_pos = hread.ms_mut_pos( f, s, sim )

            # mutation scatter
            # compute_hap_cfp_dist(f,s,t,hap_mat_n1,col_freqs_n1,mut_pos_n1,bacol=None,norm=1)
            # compute_hap_cfp_dist(f,s,t,hap_mat_n1,col_freqs_n1,mut_pos_n1,bacol=None,norm=2)
            compute_hap_cfp_dist(f, s, t, hap_mat_s, col_freqs_s, mut_pos_s, bacol=bacol, norm=1)
            compute_hap_cfp_dist(f, s, t, hap_mat_s, col_freqs_s, mut_pos_s, bacol=bacol, norm=2)

        # plot scatter for this simulation
        plot_hap_cfp_progress(sim)


###############################################################################
def compute_hap_cfp_dist(f, s, t, hap_mat, col_freqs, mut_pos, bacol=None, norm=2):
    ''' Computes a 1D scatter of haplotype CFP-scores in the given matrix.
        Stores in appropriate dict.
    '''
    global scatter_dict_s, scatter_dict_n  # used in subsequent call to plot_hap_cfp_progress

    # CFP-scores (y-values) for carriers & non-carriers of the b-allele
    y_yes_car, y_non_car = [], []

    # compute CFP score for each haplotype
    hap_scores = cfp.haplotype_CFP_scores(hap_mat, col_freqs, norm=norm)

    # update the maximal CFP score encountered so far
    update_y_max(hap_scores, norm)

    if bacol:
        # sweep, separate carriers and non-carriers
        for i in range(len(hap_mat)):
            if hap_mat[i, bacol] == 1.0:
                y_yes_car.append(hap_scores[i])
            else:
                y_non_car.append(hap_scores[i])
    else:
        # neutral, everyone is a non-carrier
        y_non_car = hap_scores

    # store in dict
    if bacol is None:
        scatter_dict_n[f, s, t, norm] = (y_yes_car, y_non_car)
    else:
        scatter_dict_s[f, s, t, norm] = (y_yes_car, y_non_car)


###############################################################################
def plot_hap_cfp_progress(sim):
    ''' make progression (1D) scatters of haplotype CFP-scores '''

    # initialize plot
    fig = plt.figure(figsize=(9, 6.5))  # width, height
    fig.subplots_adjust(bottom=0.09, hspace=0.17, left=0.09, right=0.96, top=0.96)
    rcParams['xtick.direction'] = 'out'
    rcParams['ytick.direction'] = 'out'
    matplotlib.rc('text', usetex=True)

    ax1 = fig.add_subplot(211)
    plot_progress_axis(ax1, 1, xlab=False)
    ax2 = fig.add_subplot(212)
    plot_progress_axis(ax2, 2, xlab=True)

    # save figure
    plt.savefig('%s/hap_cfp_progress_f%.1f_s%g_sim%i.png' % (save_to_dir, f, s, sim), dpi=300)
    plt.savefig('%s/pdf/hap_cfp_progress_f%.1f_s%g_sim%i.pdf' % (save_to_dir, f, s, sim))
    plt.show()
    plt.close(fig)


###############################################################################
def plot_progress_axis(ax, norm, xlab=True):
    ''' plot progression CFP-scores on axis '''

    for i, t in enumerate(times):

        # set y-values for this time point
        y_yes_car, y_non_car = scatter_dict_s[f, s, t, norm]

        # sanity
        assert len(y_yes_car) + len(y_non_car) == 200

        # set x-values for this time point, with random noise
        x_yes_car = add_random_nosie([t]*len(y_yes_car))
        x_non_car = add_random_nosie([t]*len(y_non_car))

        # boundary
        if i+1 <= len(times)-1:
            ax.axvline((times[i] + times[i+1]) / 2.0, color='#262626', linewidth=0.25)

        if len(y_yes_car) > len(y_non_car):
            # scatter yes-carriers, then non-carriers
            if len(y_yes_car) > 0:
                sct_yes_car = scatter(ax, x_yes_car, y_yes_car, 17, alpha=.75, color=c1[0],
                                      edgecolor=c3[7], marker='o', linewidths=0.3)
                # scats.append(sct_yes_car)
                # labels.append(r"$\mathbf{}$")

            if len(y_non_car) > 0:
                sct_non_car = scatter(ax, x_non_car, y_non_car, 17, alpha=.75, color=c1[1],
                                      edgecolor=c3[7], marker='o', linewidths=0.3)
                # scats.append(sct_non_car)
                # labels.append(r"$\mathbf{}$")

        else:
            # scatter non-carriers, then yes-carriers
            if len(y_non_car) > 0:
                sct_non_car = scatter(ax, x_non_car, y_non_car, 17, alpha=.75, color=c1[1],
                                      edgecolor=c3[7], marker='o', linewidths=0.3)
                # scats.append(sct_non_car)
                # labels.append(r"$\mathbf{}$")

            if len(y_yes_car) > 0:
                sct_yes_car = scatter(ax, x_yes_car, y_yes_car, 17, alpha=.75, color=c1[0],
                                      edgecolor=c3[7], marker='o', linewidths=0.3)
                # scats.append(sct_yes_car)
                # labels.append(r"$\mathbf{}$")

    # limits
    ax.set_xlim([min(times)-x_max_noise-max(times)*0.02, max(times)+x_max_noise+max(times)*0.02])
    ax.set_ylim([-0.02*y_max[norm], None])

    # title & axis labels
    # if p.fold_freq:
    #     ax.set_title(r"$\mathbf{f=%g,s=%g \,\, (sim \, %i)}$" % (f, s, sim))
    # else:
    #     ax.set_title(r"$\mathbf{f=%g,s=%g \,\, (sim \, %i)}$" % (f, s, sim))

    if xlab:
        ax.set_xlabel(r"$\mathbf{Time\,\,(generations)}$", fontsize=12)
    ax.set_ylabel(r"$\mathbf{%i\mbox{-}CFP\mbox{-}score}$" % norm, fontsize=12)

    # pretify
    ax.spines['top'].set_visible(False)
    ax.spines['right'].set_visible(False)
    # ax.spines['top'].set_linewidth(0.5)
    # ax.spines['top'].set_color('#262626')
    # ax.spines['right'].set_linewidth(0.5)
    # ax.spines['right'].set_color('#262626')
    ax.spines['bottom'].set_linewidth(0.5)
    ax.spines['bottom'].set_color('#262626')
    ax.spines['left'].set_linewidth(0.5)
    ax.spines['left'].set_color('#262626')

    # ticks only bottom and left
    ax.get_xaxis().tick_bottom()
    ax.get_yaxis().tick_left()
    ax.tick_params(axis='x', colors='#262626')
    ax.tick_params(axis='y', colors='#262626')
    ax.xaxis.label.set_color('#262626')
    ax.yaxis.label.set_color('#262626')
    # ax.xaxis.set_ticks_position('none') # remove x ticks
    # ax.yaxis.set_ticks_position('none') # remove y ticks

    # axis legend
    # legend = ax.legend(scats, labels, loc='upper right', scatterpoints=1, markerscale=1.2,
    #                    labelspacing=0.16,  # fontsize='x-small'
    #                    borderpad=0.3, handletextpad=0.06,
    #                    prop={'size': 13}, shadow=False, fancybox=True)
    # rect = legend.get_frame()
    # rect.set_facecolor( np.array([float(247)/float(255)]*3) )
    # rect.set_linewidth(0.0) # remove line around legend
    # for t in legend.texts: t.set_color('#262626')


###############################################################################
def scatter(ax, x, y, sizes, alpha=1.0, edgecolor='w', color='b', marker='*', linewidths=1.5):
    ''' plot scatter '''

    sct = ax.scatter(x, y, c=color, s=sizes,
                     alpha=alpha,
                     linewidths=linewidths,
                     edgecolor=edgecolor,
                     marker=marker)
    return sct


###############################################################################
def add_random_nosie(x_vals):
    ''' adds randome noise (at most XXX) to each point in given list
    '''
    x_r = []

    # add random noise
    for i in range(len(x_vals)):
        x_r.append(x_vals[i] + random.uniform(-1.0, 1.0) * x_max_noise)

    return x_r


###############################################################################
def update_y_max(cfp_scores, norm):
    ''' updates y_max if necessary '''

    global y_max

    curr_max = max(cfp_scores)
    if curr_max > y_max[norm]:
        y_max[norm] = curr_max


###############################################################################
if __name__ == '__main__':

    go()
